# Supplementary material for: A Multi-Center, Prospective, Observational Study to Evaluate the Therapeutic Effectiveness and Safety of an Olmesartan/Amlodipine Plus Rosuvastatin Combination Treatment in Patients with Concomitant Hypertension and Dyslipidemia
Source: J Clin Med. 2025 Jan 7;14(2):308. doi: 10.3390/jcm14020308 (PMC11765630; doi:10.3390/jcm14020308)
Supplement: Supplementary file 1 [file jcm-14-00308-s001.zip]

Archive with 1 entries (1 files):
- jcm-3384462-supplementary.pdf
